# Supplementary material for: Multilayer Core-Sheath Structured Nickel Wire/Copper Oxide/Cobalt Oxide Composite for Highly Sensitive Non-Enzymatic Glucose Sensor
Source: Nanomaterials (Basel). 2025 Mar 7;15(6):411. doi: 10.3390/nano15060411 (PMC11946131; doi:10.3390/nano15060411)
Supplement: Supplementary file 1 [file nanomaterials-15-00411-s001.zip]

Archive with 1 entries (1 files):
- nanomaterials-3465073-supplementary.pdf
